# Supplementary material for: Induction of cross-neutralizing antibodies by a permuted hepatitis C virus glycoprotein nanoparticle vaccine candidate
Source: Nat Commun. 2022 Nov 25;13:7271. doi: 10.1038/s41467-022-34961-8 (PMC9700739; doi:10.1038/s41467-022-34961-8)
Supplement: Supplementary file 4 — Source Data [file 41467_2022_34961_MOESM4_ESM.xlsx]

## Sheet: Figure 1e
		AUC	AUC	AUC
Figure 1e	Volume (mL)	E2	E2E1-NP	E2E1-I53-50A
	-0.994845		-1.705
	-0.993445		0
	-0.992245		-1.707
	-0.990178		-1.707
	-0.988436		-1.704
	-0.987178		-1.704
	-0.986511		-1.702
	-0.985578		-1.702
	-0.984644		-1.698
	-0.983344		-1.698
	-0.981677		-1.697
	-0.980011		-1.693
	-0.978344		-1.694
	-0.976677		-1.69
	-0.97501		-1.687
	-0.973344		-1.68
	-0.971677		-1.674
	-0.97001		-1.67
	-0.968343		-1.664
	-0.966676		-1.661
	-0.96501		-1.657
	-0.963343		-1.651
	-0.961676		-1.651
	-0.960009		-1.648
	-0.958343		-1.649
	-0.956676		-1.646
	-0.955009		-1.651
	-0.953342		-1.655
	-0.951676		-1.659
	-0.950009		-1.663
	-0.948342		-1.668
	-0.946675		-1.677
	-0.945009		-1.686
	-0.943342		-1.702
	-0.941675		-1.718
	-0.940008		-1.742
	-0.938341		-1.772
	-0.936675		-1.813
	-0.935008		-1.869
	-0.933341		-1.941
	-0.931674		-2.023
	-0.930008		-2.239
	-0.928341		-2.369
	-0.926674		-2.513
	-0.925007		-2.667
	-0.923341		-2.829
	-0.921674		-3
	-0.920007		-3.168
	-0.91834		-3.336
	-0.916674		-3.492
	-0.915007		-3.615
	-0.91334		-3.674
	-0.911673		-3.622
	-0.910007		-3.423
	-0.90834		-3.031
	-0.906673		-2.443
	-0.905006		-0.725
	-0.903339		-0.725
	-0.901673		1.502
	-0.900006		2.686
	-0.898339		3.854
	-0.896672		4.941
	-0.895006		5.916
	-0.893339		6.75
	-0.891672		7.42
	-0.890005		7.926
	-0.888339		8.284
	-0.886672		8.507
	-0.885005		8.617
	-0.883338		8.635
	-0.881672		8.576
	-0.880005		8.461
	-0.878338		8.301
	-0.876671		8.1
	-0.875004		7.878
	-0.873338		7.395
	-0.871671		7.152
	-0.870004		6.913
	-0.868337		6.677
	-0.866671		6.434
	-0.865004		6.17
	-0.863337		5.944
	-0.86167		5.723
	-0.860004		5.512
	-0.858337		5.303
	-0.85667		5.11
	-0.855003		4.916
	-0.853337		4.728
	-0.85167		4.54
	-0.850003		4.362
	-0.848336		4.182
	-0.84667		4
	-0.845003		3.822
	-0.843344		3.465
	-0.841678		3.289
	-0.840011		3.107
	-0.838344		2.931
	-0.836677		2.757
	-0.835011		2.579
	-0.833344		2.406
	-0.831677		2.231
	-0.83001		2.054
	-0.828344		1.882
	-0.826677		1.706
	-0.82501		1.53
	-0.823343		1.362
	-0.821677		1.196
	-0.82001		1.031
	-0.818343		0.868
	-0.816676		0.545
	-0.81501		0.382
	-0.813343		0.223
	-0.811676		0.064
	-0.810009		-0.093
	-0.808343		-0.246
	-0.806676		-0.399
	-0.805009		-0.549
	-0.803342		-0.701
	-0.801676		-0.842
	-0.800009		-0.976
	-0.798342		-1.106
	-0.796675		-1.236
	-0.795008		-1.365
	-0.793342		-1.483
	-0.791675		-1.6
	-0.790008		-1.831
	-0.788341		-1.948
	-0.786675		-2.064
	-0.785008		-2.186
	-0.783341		-2.307
	-0.781674		-2.43
	-0.780008		-2.557
	-0.778341		-2.685
	-0.776674		-2.81
	-0.775007		-2.936
	-0.773341		-3.058
	-0.771674		-3.176
	-0.770007		-3.29
	-0.76834		-3.386
	-0.766674		-3.481
	-0.765007		-3.583
	-0.76334		-3.81
	-0.761673		-3.923
	-0.760007		-4.029
	-0.75834		-4.141
	-0.756673		-4.248
	-0.755006		-4.35
	-0.75334		-4.45
	-0.751673		-4.544
	-0.750006		-4.633
	-0.748339		-4.718
	-0.746673		-4.8
	-0.745006		-4.879
	-0.743339		-4.941
	-0.741672		-4.99
	-0.740005		-5.041
	-0.738339		-5.158
	-0.736672		-5.216
	-0.735005		-5.27
	-0.733338		-5.32
	-0.731672		-5.361
	-0.730005		-5.399
	-0.728338		-5.421
	-0.726671		-5.449
	-0.725005		-5.477
	-0.723338		-5.506
	-0.721671		-5.533
	-0.720004		-5.552
	-0.718338		-5.574
	-0.716671		-5.595
	-0.715004		-5.612
	-0.713337		-5.629
	-0.711671		-5.646
	-0.710004		-5.674
	-0.708337		-5.684
	-0.70667		-5.696
	-0.705004		-5.697
	-0.703337		-5.694
	-0.70167		-5.696
	-0.700003		-5.704
	-0.698337		-5.71
	-0.696678		-5.715
	-0.695011		-5.718
	-0.693345		-5.728
	-0.691678		-5.737
	-0.690011		-5.746
	-0.688344		-5.763
	-0.686677		-5.763
	-0.685011		-5.769
	-0.683344		-5.762
	-0.681677		-5.765
	-0.68001		-5.769
	-0.678344		-5.772
	-0.676677		-5.772
	-0.67501		-5.772
	-0.673343		-5.767
	-0.671677		-5.759
	-0.67001		-5.754
	-0.668343		-5.748
	-0.666676		-5.741
	-0.66501		-5.734
	-0.663343		-5.728
	-0.661676		-5.719
	-0.660009		-5.712
	-0.658342		-5.7
	-0.656676		-5.692
	-0.655009		-5.68
	-0.653342		-5.667
	-0.651675		-5.658
	-0.650009		-5.65
	-0.648342		-5.639
	-0.646675		-5.627
	-0.645008		-5.617
	-0.643342		-5.604
	-0.641675		-5.6
	-0.640008		-5.589
	-0.638341		-5.583
	-0.636675		-5.573
	-0.635008		-5.563
	-0.633341		-5.556
	-0.631674		-5.552
	-0.630008		-5.538
	-0.628341		-5.538
	-0.626674		-5.533
	-0.625007		-5.533
	-0.62334		-5.529
	-0.621674		-5.522
	-0.620007		-5.518
	-0.61834		-5.513
	-0.616673		-5.508
	-0.615007		-5.5
	-0.61334		-5.489
	-0.611673		-5.477
	-0.610006		-5.462
	-0.60834		-5.443
	-0.606673		-5.426
	-0.605006		-5.405
	-0.603339		-5.405
	-0.601672		-5.399
	-0.600006		-5.38
	-0.598339		-5.372
	-0.596672		-5.36
	-0.595005		-5.352
	-0.593339		-5.339
	-0.591672		-5.328
	-0.590005		-5.315
	-0.588338		-5.299
	-0.586672		-5.287
	-0.585005		-5.275
	-0.583338		-5.264
	-0.581671		-5.253
	-0.580005		-5.236
	-0.578329		-5.236
	-0.576671		-5.226
	-0.575004		-5.217
	-0.573337		-5.203
	-0.571671		-5.194
	-0.570004		-5.189
	-0.568337		-5.183
	-0.56667		-5.179
	-0.565004		-5.178
	-0.563337		-5.174
	-0.56167		-5.173
	-0.560003		-5.165
	-0.558337		-5.16
	-0.55667		-5.151
	-0.555003		-5.147
	-0.553336		-5.14
	-0.551678		-5.131
	-0.550011		-5.123
	-0.548344		-5.112
	-0.546678		-5.098
	-0.545011		-5.092
	-0.543344		-5.086
	-0.541677		-5.073
	-0.540011		-5.063
	-0.538344		-5.055
	-0.536677		-5.046
	-0.53501		-5.037
	-0.533343		-5.026
	-0.531677		-5.02
	-0.53001		-5.008
	-0.528343		-5.003
	-0.526676		-4.998
	-0.52501		-4.987
	-0.523343		-4.979
	-0.521676		-4.973
	-0.520009		-4.961
	-0.518343		-4.956
	-0.516676		-4.951
	-0.515009		-4.945
	-0.513342		-4.941
	-0.511676		-4.94
	-0.510009		-4.938
	-0.508342		-4.934
	-0.506675		-4.93
	-0.505009		-4.927
	-0.503342		-4.92
	-0.501675		-4.918
	-0.500008		-4.908
	-0.498341		-4.907
	-0.496675		-4.9
	-0.495008		-4.892
	-0.493341		-4.877
	-0.491674		-4.877
	-0.490008		-4.872
	-0.488341		-4.868
	-0.486674		-4.865
	-0.485007		-4.861
	-0.483341		-4.852
	-0.481674		-4.849
	-0.480007		-4.844
	-0.47834		-4.844
	-0.476673		-4.842
	-0.475007		-4.839
	-0.47334		-4.834
	-0.471673		-4.819
	-0.470006		-4.819
	-0.46834		-4.812
	-0.466673		-4.8
	-0.465006		-4.796
	-0.463339		-4.79
	-0.461673		-4.781
	-0.460006		-4.777
	-0.458339		-4.773
	-0.456672		-4.769
	-0.455005		-4.767
	-0.453339		-4.768
	-0.451672		-4.763
	-0.450005		-4.763
	-0.448338		-4.765
	-0.446672		-4.769
	-0.445005		-4.772
	-0.443338		-4.778
	-0.441671		-4.785
	-0.440004		-4.795
	-0.438338		-4.795
	-0.436671		-4.795
	-0.435004		-4.794
	-0.433337		-4.796
	-0.431671		-4.8
	-0.430004		-4.8
	-0.428337		-4.8
	-0.42667		-4.802
	-0.425003		-4.806
	-0.423337		-4.809
	-0.42167		-4.807
	-0.420003		-4.807
	-0.418336		-4.809
	-0.41667		-4.808
	-0.415003		-4.808
	-0.413336		-4.805
	-0.411669		-4.805
	-0.410002		-4.8
	-0.408336		-4.799
	-0.406677		-4.797
	-0.40501		-4.792
	-0.403344		-4.795
	-0.401677		-4.793
	-0.40001		-4.791
	-0.398343		-4.789
	-0.396677		-4.787
	-0.39501		-4.789
	-0.393343		-4.79
	-0.391676		-4.788
	-0.390009		-4.79
	-0.388343		-4.786
	-0.386676		-4.789
	-0.385009		-4.79
	-0.383342		-4.794
	-0.381676		-4.794
	-0.380009		-4.797
	-0.378342		-4.799
	-0.376675		-4.797
	-0.375008		-4.797
	-0.373342		-4.798
	-0.371675		-4.798
	-0.370008		-4.799
	-0.368308		-4.801
	-0.366675		-4.801
	-0.365008		-4.8
	-0.363341		-4.801
	-0.361674		-4.801
	-0.360007		-4.803
	-0.358341		-4.798
	-0.356674		-4.798
	-0.355007		-4.793
	-0.35334		-4.788
	-0.35164		-4.783
	-0.350007		-4.775
	-0.34834		-4.771
	-0.346673		-4.764
	-0.345006		-4.758
	-0.34334		-4.747
	-0.341673		-4.743
	-0.340006		-4.735
	-0.338339		-4.722
	-0.336672		-4.722
	-0.335006		-4.722
	-0.333339		-4.713
	-0.331672		-4.71
	-0.330005		-4.709
	-0.328339		-4.705
	-0.326672		-4.704
	-0.325005		-4.703
	-0.323338		-4.704
	-0.321671		-4.707
	-0.320005		-4.706
	-0.318338		-4.707
	-0.316671		-4.711
	-0.315004		-4.714
	-0.313338		-4.713
	-0.311671		-4.714
	-0.310004		-4.716
	-0.308337		-4.715
	-0.30667		-4.712
	-0.305004		-4.712
	-0.303337		-4.71
	-0.30167		-4.708
	-0.300003		-4.713
	-0.298337		-4.712
	-0.29667		-4.716
	-0.295003		-4.714
	-0.293336		-4.715
	-0.291669		-4.715
	-0.290003		-4.714
	-0.288336		-4.713
	-0.286669		-4.716
	-0.285002		-4.716
	-0.283336		-4.717
	-0.281669		-4.718
	-0.280002		-4.718
	-0.278327		-4.717
	-0.276668		-4.714
	-0.275002		-4.714
	-0.273335		-4.713
	-0.271668		-4.713
	-0.270001		-4.715
	-0.268301		-4.716
	-0.266668		-4.716
	-0.265001		-4.719
	-0.263334		-4.722
	-0.261667		-4.725
	-0.260009		-4.725
	-0.258342		-4.725
	-0.256675		-4.727
	-0.255009		-4.733
	-0.253342		-4.737
	-0.251633		-4.739
	-0.250008		-4.74
	-0.248342		-4.739
	-0.246675		-4.739
	-0.245008		-4.741
	-0.243341		-4.746
	-0.241674		-4.749
	-0.240008		-4.75
	-0.238341		-4.749
	-0.236674		-4.75
	-0.234966		-4.753
	-0.233341		-4.752
	-0.231674		-4.752
	-0.230007		-4.75
	-0.22834		-4.741
	-0.226673		-4.727
	-0.225007		-4.724
	-0.22334		-4.719
	-0.221673		-4.712
	-0.220006		-4.71
	-0.21834		-4.71
	-0.216673		-4.707
	-0.215006		-4.706
	-0.213339		-4.704
	-0.211672		-4.705
	-0.210006		-4.709
	-0.208339		-4.709
	-0.206672		-4.707
	-0.205005		-4.709
	-0.203339		-4.709
	-0.201672		-4.708
	-0.200005		-4.711
	-0.198338		-4.714
	-0.196671		-4.716
	-0.195005		-4.717
	-0.193338		-4.723
	-0.191671		-4.724
	-0.190004		-4.721
	-0.188338		-4.721
	-0.186671		-4.725
	-0.185004		-4.729
	-0.183337		-4.731
	-0.18167		-4.728
	-0.180004		-4.728
	-0.178337		-4.728
	-0.17667		-4.729
	-0.175003		-4.73
	-0.173337		-4.73
	-0.17167		-4.73
	-0.170003		-4.727
	-0.168336		-4.723
	-0.166669		-4.719
	-0.165003		-4.714
	-0.163336		-4.708
	-0.161669		-4.705
	-0.160002		-4.706
	-0.158336		-4.705
	-0.156669		-4.7
	-0.155002		-4.699
	-0.153335		-4.696
	-0.151668		-4.695
	-0.150002		-4.695
	-0.148335		-4.695
	-0.146668		-4.695
	-0.145001		-4.696
	-0.143335		-4.7
	-0.141668		-4.701
	-0.140001		-4.706
	-0.138334		-4.709
	-0.136667		-4.714
	-0.135001		-4.713
	-0.133334		-4.716
	-0.131667		-4.718
	-0.13		-4.722
	-0.128334		-4.723
	-0.126667		-4.729
	-0.125		-4.729
	-0.123333		-4.728
	-0.121666		-4.725
	-0.12		-4.725
	-0.118333		-4.729
	-0.116666		-4.729
	-0.115008		-4.732
	-0.113341		-4.734
	-0.111674		-4.735
	-0.110007		-4.734
	-0.108341		-4.734
	-0.106674		-4.73
	-0.105007		-4.724
	-0.10334		-4.72
	-0.101673		-4.715
	-0.100007		-4.713
	-0.0983399		-4.713
	-0.0966731		-4.706
	-0.0950063		-4.706
	-0.0933396		-4.704
	-0.0916728		-4.698
	-0.090006		-4.7
	-0.0883393		-4.705
	-0.0866725		-4.708
	-0.0850057		-4.713
	-0.0833389		-4.715
	-0.0816721		-4.718
	-0.0800053		-4.723
	-0.0783386		-4.727
	-0.0766718		-4.73
	-0.075005		-4.735
	-0.0733382		-4.739
	-0.0716715		-4.741
	-0.0700047		-4.741
	-0.0683379		-4.742
	-0.0666711		-4.741
	-0.0650043		-4.739
	-0.0633376		-4.738
	-0.0616708		-4.739
	-0.060004		-4.74
	-0.0583372		-4.739
	-0.0566704		-4.737
	-0.0550037		-4.732
	-0.0533369		-4.73
	-0.0516701		-4.729
	-0.0500034		-4.727
	-0.0483366		-4.723
	-0.0466698		-4.721
	-0.045003		-4.719
	-0.0433362		-4.72
	-0.0416694		-4.72
	-0.0400026		-4.713
	-0.0383359		-4.706
	-0.0366691		-4.701
	-0.0350024		-4.698
	-0.0333356		-4.694
	-0.0316688		-4.693
	-0.030002		-4.687
	-0.0283352		-4.68
	-0.0266684		-4.676
	-0.0250016		-4.674
	-0.0233349		-4.677
	-0.0216681		-4.674
	-0.0200014		-4.677
	-0.0183346		-4.68
	-0.0166678		-4.686
	-0.015001		-4.683
	-0.0133342		-4.686
	-0.0116674		-4.688
	-0.0100006		-4.689
	-0.00833386		-4.69
	-0.00666708		-4.691
	-0.00500035		-4.697
	-0.00333357		-4.7
	-0.00166678		-4.7
	0		-4.696
	0.00166678		-4.692
	0.00500035		-4.692
	0.00500035		-4.692
	0.00500035		0.227
	0.00500035		0.227
	0.00653368		0.35
	0.0074088		0.484
	0.00833374		0.484
	0.00913376		0.627
	0.0102171		0.627
	0.0107421		0.766
	0.0112005		0.766
	0.0125756		0.909
	0.0142424		1.042
	0.0159091		1.171
	0.0175758		1.295
	0.0192426		1.412
	0.0209094		1.517
	0.0225678		1.611
	0.0242346		1.694
	0.0259014		1.768
	0.0275682		1.828
	0.0292349		1.883
	0.0309017		1.926
	0.0325685		1.961
	0.0342352		1.991
	0.035902		2.035
	0.0375687		2.044
	0.0392355		2.046
	0.0409023		2.042
	0.0425691		2.029
	0.0442359		2.005
	0.0459027		1.971
	0.0475695		1.931
	0.0492362		1.888
	0.0509029		1.836
	0.0525697		1.776
	0.0542365		1.714
	0.0559033		1.646
	0.05757		1.58
	0.0592368		1.508
	0.0609036		1.364
	0.0625704		1.289
	0.0642371		1.212
	0.0659038		1.142
	0.0675706		1.072
	0.0692374		1.006
	0.0709042		0.943
	0.072571		0.878
	0.0742378		0.818
	0.0759045		0.762
	0.0775713		0.704
	0.0792381		0.651
	0.0809049		0.601
	0.0825717		0.55
	0.0842385		0.508
	0.0859053		0.425
	0.087572		0.425
	0.0892388		0.347
	0.0909055		0.314
	0.0925723		0.281
	0.0942391		0.25
	0.0959058		0.219
	0.0975726		0.19
	0.0992394		0.162
	0.100906		0.138
	0.102573		0.117
	0.10424		0.094
	0.105907		0.073
	0.107573		0.052
	0.10924		0.031
	0.110907		-0.006
	0.112574		-0.006
	0.11424		-0.023
	0.115907		-0.052
	0.117574		-0.067
	0.119241		-0.078
	0.120908		-0.089
	0.122574		-0.104
	0.124241		-0.119
	0.125908		-0.13
	0.127575		-0.143
	0.129241		-0.155
	0.130908		-0.162
	0.132575		-0.171
	0.134242		-0.18
	0.135909		-0.198
	0.137575		-0.198
	0.139242		-0.211
	0.140909		-0.218
	0.142576		-0.23
	0.144242		-0.239
	0.145909		-0.246
	0.147576		-0.249
	0.149243		-0.257
	0.15091		-0.264
	0.152576		-0.267
	0.154243		-0.275
	0.15591		-0.28
	0.157577		-0.288
	0.159243		-0.292
	0.16091		-0.297
	0.162577		-0.299
	0.164244		-0.306
	0.165911		-0.31
	0.167569		-0.31
	0.169236		-0.321
	0.170903		-0.321
	0.172569		-0.316
	0.174236		-0.315
	0.175903		-0.311
	0.17757		-0.311
	0.179236		-0.312
	0.180903		-0.309
	0.18257		-0.308
	0.184237		-0.304
	0.185904		-0.307
	0.18757		-0.307
	0.189237		-0.306
	0.190904		-0.303
	0.192571		-0.301
	0.194238		-0.293
	0.195904		-0.284
	0.197571		-0.277
	0.199238		-0.271
	0.200905		-0.268
	0.202571		-0.262
	0.204238		-0.252
	0.205905		-0.244
	0.207572		-0.238
	0.209238		-0.233
	0.210905		-0.229
	0.212572		-0.23
	0.214239		-0.228
	0.215906		-0.224
	0.217572		-0.225
	0.219239		-0.222
	0.220906		-0.222
	0.222573		-0.224
	0.22424		-0.225
	0.225906		-0.223
	0.227573		-0.217
	0.22924		-0.213
	0.230907		-0.209
	0.232573		-0.206
	0.23424		-0.194
	0.235907		-0.177
	0.237574		-0.165
	0.23924		-0.163
	0.240907		-0.166
	0.242574		-0.167
	0.244241		-0.165
	0.245908		-0.165
	0.247574		-0.164
	0.249241		-0.159
	0.250908		-0.154
	0.252575		-0.147
	0.254242		-0.14
	0.255908		-0.134
	0.257575		-0.126
	0.259242		-0.12
	0.260909		-0.115
	0.262575		-0.111
	0.264242		-0.107
	0.265909		-0.103
	0.267576		-0.098
	0.269243		-0.094
	0.270909		-0.094
	0.272576		-0.093
	0.274243		-0.093
	0.27591		-0.087
	0.277576		-0.086
	0.279243		-0.087
	0.28091		-0.088
	0.282577		-0.089
	0.284244		-0.086
	0.28591		-0.085
	0.287577		-0.082
	0.289244		-0.081
	0.290911		-0.079
	0.292577		-0.075
	0.294244		-0.075
	0.295911		-0.072
	0.297578		-0.072
	0.299245		-0.07
	0.300911		-0.07
	0.302578		-0.072
	0.304245		-0.071
	0.305912		-0.067
	0.307578		-0.071
	0.309245		-0.073
	0.310912		-0.074
	0.312571		-0.072
	0.314237		-0.071
	0.315904		-0.065
	0.317571		-0.057
	0.319238		-0.05
	0.320904		-0.047
	0.322571		-0.039
	0.324238		-0.03
	0.325905		-0.026
	0.327571		-0.017
	0.329238		-0.015
	0.330905		-0.015
	0.332572		-0.012
	0.334239		-0.011
	0.335905		-0.011
	0.337572		-0.013
	0.339239		-0.014
	0.340906		-0.018
	0.342573		-0.023
	0.344239		-0.025
	0.345906		-0.024
	0.347573		-0.029
	0.34924		-0.03
	0.350906		-0.031
	0.352573		-0.033
	0.35424		-0.033
	0.355907		-0.035
	0.357573		-0.036
	0.35924		-0.035
	0.360907		-0.035
	0.362574		-0.035
	0.364241		-0.029
	0.365907		-0.025
	0.367574		-0.023
	0.369241		-0.02
	0.370908		-0.022
	0.372575		-0.025
	0.374241		-0.022
	0.375908		-0.017
	0.377575		-0.012
	0.379242		-0.012
	0.380908		-0.01
	0.382575		0
	0.384242		0
	0.385909		0
	0.387575		0.001
	0.389242		0.003
	0.390909		0.004
	0.392576		0.003
	0.394243		0.003
	0.395909		0.001
	0.397576		0.001
	0.399243		0.004
	0.40091		0.003
	0.402577		0.011
	0.404243		0.011
	0.40591		0.009
	0.407577		0.009
	0.409244		0.007
	0.41091		0.002
	0.412577		0
	0.414244		-0.004
	0.415911		-0.006
	0.417578		-0.01
	0.419244		-0.01
	0.420911		-0.009
	0.422578		-0.007
	0.424245		-0.008
	0.425911		-0.012
	0.427578		-0.015
	0.429245		-0.015
	0.430912		-0.019
	0.432579		-0.019
	0.434245		-0.018
	0.435912		-0.014
	0.437579		-0.011
	0.439246		-0.006
	0.440912		-0.006
	0.442579		-0.004
	0.444246		0
	0.445913		-0.002
	0.44758		-0.002
	0.449246		0.001
	0.450913		0.004
	0.45258		0.008
	0.454246		0.008
	0.455913		0.012
	0.45758		0.015
	0.459239		0.019
	0.460905		0.021
	0.462572		0.024
	0.464239		0.025
	0.465906		0.022
	0.467573		0.015
	0.469239		0.013
	0.470906		0.011
	0.472573		0.003
	0.47424		0.002
	0.475906		0.001
	0.477573		-0.002
	0.47924		-0.004
	0.480907		-0.003
	0.482573		-0.001
	0.48424		-0.002
	0.485907		-0.001
	0.487574		-0.001
	0.489241		-0.002
	0.490907		-0.004
	0.492574		-0.003
	0.494241		-0.004
	0.495908		-0.004
	0.497575		-0.007
	0.499241		-0.009
	0.500908		-0.006
	0.502575		-0.006
	0.504242		-0.008
	0.505908		-0.005
	0.507575		-0.005
	0.509242		-0.004
	0.510909		-0.003
	0.512575		-0.003
	0.514242		-0.002
	0.515909		-0.002
	0.517576		-0.005
	0.519243		-0.006
	0.520909		-0.008
	0.522576		-0.011
	0.524243		-0.012
	0.52591		-0.015
	0.527577		-0.017
	0.529243		-0.019
	0.53091		-0.022
	0.532577		-0.024
	0.534244		-0.027
	0.53591		-0.029
	0.537577		-0.029
	0.539244		-0.03
	0.540911		-0.036
	0.542577		-0.036
	0.544244		-0.037
	0.545911		-0.04
	0.547578		-0.04
	0.549245		-0.042
	0.550911		-0.047
	0.552578		-0.049
	0.554245		-0.048
	0.555912		-0.048
	0.557579		-0.05
	0.559245		-0.049
	0.560912		-0.047
	0.562579		-0.045
	0.564246		-0.043
	0.565912		-0.041
	0.567579		-0.04
	0.569246		-0.036
	0.570913		-0.033
	0.572579		-0.031
	0.574246		-0.029
	0.575913		-0.03
	0.57758		-0.03
	0.579247		-0.03
	0.580913		-0.028
	0.58258		-0.028
	0.584247		-0.029
	0.585914		-0.032
	0.587581		-0.031
	0.589247		-0.028
	0.590914		-0.029
	0.592581		-0.03
	0.594248		-0.033
	0.595914		-0.034
	0.597581		-0.033
	0.599248		-0.034
	0.600915		-0.032
	0.602581		-0.032
	0.60424		-0.033
	0.605907		-0.035
	0.607574		-0.036
	0.60924		-0.039
	0.610907		-0.039
	0.612574		-0.042
	0.614241		-0.048
	0.615907		-0.048
	0.617574		-0.051
	0.619241		-0.052
	0.620908		-0.052
	0.622575		-0.052
	0.624241		-0.045
	0.625908		-0.041
	0.627575		-0.041
	0.629242		-0.039
	0.630908		-0.036
	0.632575		-0.033
	0.634242		-0.035
	0.635909		-0.034
	0.637576		-0.037
	0.639242		-0.033
	0.640909		-0.034
	0.642576		-0.037
	0.644243		-0.036
	0.645909		-0.037
	0.647576		-0.042
	0.649243		-0.041
	0.65091		-0.047
	0.652577		-0.05
	0.654243		-0.053
	0.65591		-0.054
	0.657577		-0.057
	0.659244		-0.06
	0.66091		-0.062
	0.662577		-0.063
	0.664244		-0.066
	0.665911		-0.07
	0.667578		-0.073
	0.669244		-0.077
	0.670911		-0.08
	0.672578		-0.079
	0.674245		-0.082
	0.675911		-0.079
	0.677578		-0.081
	0.679245		-0.079
	0.680912		-0.077
	0.682579		-0.076
	0.684245		-0.075
	0.685912		-0.074
	0.687579		-0.071
	0.689246		-0.072
	0.690912		-0.073
	0.692579		-0.071
	0.694246		-0.072
	0.695913		-0.068
	0.69758		-0.072
	0.699246		-0.073
	0.700913		-0.075
	0.70258		-0.077
	0.704247		-0.082
	0.705913		-0.085
	0.70758		-0.093
	0.709247		-0.098
	0.710914		-0.098
	0.712581		-0.102
	0.714247		-0.107
	0.715914		-0.109
	0.717581		-0.116
	0.719248		-0.114
	0.720914		-0.114
	0.722581		-0.115
	0.724248		-0.11
	0.725915		-0.109
	0.727582		-0.11
	0.729248		-0.108
	0.730915		-0.112
	0.732582		-0.112
	0.734249		-0.109
	0.735915		-0.109
	0.737582		-0.103
	0.739249		-0.096
	0.740916		-0.086
	0.742583		-0.078
	0.744249		-0.071
	0.745916		-0.061
	0.747583		-0.051
	0.74925		-0.044
	0.750908		-0.041
	0.752575		-0.034
	0.754242		-0.028
	0.755909		-0.024
	0.757575		-0.019
	0.759242		-0.021
	0.760909		-0.015
	0.762576		-0.013
	0.764242		-0.014
	0.765909		-0.014
	0.767576		-0.012
	0.769243		-0.014
	0.770909		-0.016
	0.772576		-0.018
	0.774243		-0.018
	0.77591		-0.021
	0.777577		-0.023
	0.779243		-0.026
	0.78091		-0.027
	0.782577		-0.031
	0.784244		-0.039
	0.785911		-0.04
	0.787577		-0.041
	0.789244		-0.044
	0.790911		-0.047
	0.792578		-0.051
	0.794244		-0.053
	0.795911		-0.056
	0.797578		-0.059
	0.799245		-0.058
	0.800911		-0.056
	0.802578		-0.058
	0.804245		-0.058
	0.805912		-0.057
	0.807579		-0.057
	0.809245		-0.054
	0.810912		-0.049
	0.812579		-0.046
	0.814246		-0.046
	0.815913		-0.045
	0.817579		-0.042
	0.819246		-0.038
	0.820913		-0.04
	0.82258		-0.043
	0.824246		-0.045
	0.825913		-0.046
	0.82758		-0.046
	0.829288		-0.05
	0.830913		-0.052
	0.83258		-0.052
	0.834247		-0.053
	0.835914		-0.056
	0.837581		-0.058
	0.839247		-0.059
	0.840914		-0.06
	0.842581		-0.063
	0.844248		-0.063
	0.845915		-0.069
	0.84759		-0.075
	0.849248		-0.078
	0.850915		-0.078
	0.852582		-0.081
	0.854248		-0.08
	0.855915		-0.08
	0.857582		-0.079
	0.859249		-0.075
	0.860915		-0.072
	0.862582		-0.07
	0.864249		-0.064
	0.865916		-0.058
	0.867583		-0.054
	0.869249		-0.052
	0.870916		-0.05
	0.872583		-0.049
	0.87425		-0.047
	0.875916		-0.045
	0.877583		-0.041
	0.87925		-0.041
	0.880917		-0.04
	0.882584		-0.039
	0.88425		-0.038
	0.885917		-0.039
	0.887584		-0.038
	0.889251		-0.04
	0.890917		-0.041
	0.892584		-0.045
	0.894251		-0.045
	0.895951		-0.046
	0.897576		-0.046
	0.899243		-0.047
	0.90091		-0.049
	0.902577		-0.046
	0.904243		-0.045
	0.90591		-0.044
	0.907577		-0.043
	0.909244		-0.033
	0.91091		-0.029
	0.912619		-0.029
	0.914244		-0.03
	0.915911		-0.029
	0.917577		-0.033
	0.919244		-0.033
	0.920911		-0.036
	0.922578		-0.039
	0.924245		-0.043
	0.925911		-0.04
	0.927578		-0.042
	0.929245		-0.04
	0.930912		-0.039
	0.932579		-0.042
	0.934245		-0.04
	0.935912		-0.04
	0.937579		-0.041
	0.939246		-0.042
	0.940912		-0.041
	0.942579		-0.045
	0.944246		-0.046
	0.945913		-0.051
	0.947579		-0.053
	0.949246		-0.056
	0.950913		-0.054
	0.95258		-0.058
	0.954247		-0.061
	0.955913		-0.063
	0.95758		-0.063
	0.959247		-0.068
	0.960914		-0.075
	0.962581		-0.08
	0.964247		-0.085
	0.965922		-0.085
	0.967581		-0.088
	0.969248		-0.091
	0.970914		-0.095
	0.972581		-0.096
	0.974248		-0.093
	0.975915		-0.096
	0.977582		-0.097
	0.979248		-0.1
	0.980915		-0.099
	0.982582		-0.097
	0.984249		-0.094
	0.985915		-0.089
	0.987582		-0.085
	0.989249		-0.087
	0.990916		-0.084
	0.992583		-0.08
	0.994249		-0.076
	0.995916		-0.072
	0.997583		-0.065
	0.99925		-0.061
	1.00092		-0.057
	1.00258		-0.054
	1.00425		-0.051
	1.00592		-0.05
	1.00758		-0.049
	1.00925		-0.044
	1.01092		-0.042
	1.01258		-0.044
	1.01425		-0.044
	1.01592		-0.045
	1.01758		-0.047
	1.01925		-0.047
	1.02092		-0.048
	1.02258		-0.05
	1.02425		-0.055
	1.02592		-0.054
	1.02758		-0.057
	1.02925		-0.057
	1.03092		-0.062
	1.03258		-0.064
	1.03425		-0.065
	1.03592		-0.069
	1.03758		-0.069
	1.03925		-0.074
	1.04092		-0.076
	1.04258		-0.08
	1.04424		-0.081
	1.04591		-0.078
	1.04758		-0.076
	1.04924		-0.072
	1.05091		-0.065
	1.05258		-0.062
	1.05424		-0.064
	1.05591		-0.061
	1.05758		-0.055
	1.05924		-0.056
	1.06091		-0.056
	1.06258		-0.054
	1.06424		-0.049
	1.06591		-0.048
	1.06758		-0.047
	1.06924		-0.046
	1.07091		-0.046
	1.07258		-0.045
	1.07424		-0.045
	1.07591		-0.047
	1.07758		-0.049
	1.07924		-0.047
	1.08091		-0.046
	1.08258		-0.049
	1.08424		-0.052
	1.08591		-0.052
	1.08758		-0.054
	1.08924		-0.052
	1.09091		-0.051
	1.09258		-0.051
	1.09424		-0.045
	1.09591		-0.046
	1.09758		-0.046
	1.09924		-0.046
	1.10091		-0.046
	1.10258		-0.045
	1.10424		-0.048
	1.10591		-0.04
	1.10758		-0.036
	1.10924		-0.032
	1.11091		-0.028
	1.11258		-0.024
	1.11425		-0.02
	1.11591		-0.016
	1.11758		-0.011
	1.11924		-0.014
	1.12091		-0.015
	1.12258		-0.013
	1.12424		-0.012
	1.12591		-0.011
	1.12758		-0.012
	1.12924		-0.012
	1.13091		-0.018
	1.13257		-0.023
	1.13424		-0.028
	1.13591		-0.033
	1.13758		-0.04
	1.13924		-0.042
	1.14091		-0.046
	1.14258		-0.046
	1.14424		-0.048
	1.14591		-0.05
	1.14841		-0.053
	1.14924		-0.053
	1.15091		-0.056
	1.15258		-0.056
	1.15424		-0.052
	1.15591		-0.053
	1.15758		-0.051
	1.15924		-0.048
	1.16091		-0.048
	1.16258		-0.047
	1.16508		-0.048
	1.16591		-0.047
	1.16758		-0.042
	1.16924		-0.035
	1.17091		-0.03
	1.17257		-0.026
	1.17424		-0.022
	1.17591		-0.015
	1.17758		-0.007
	1.17924		-0.007
	1.18091		-0.002
	1.18257		-0.002
	1.18424		0
	1.18591		0.002
	1.18757		0.001
	1.18923		0
	1.1909		0
	1.19257		0
	1.19423		-0.002
	1.1959		0
	1.19757		0.002
	1.19923		0
	1.2009		-0.005
	1.20257		-0.009
	1.20423		-0.013
	1.2059		-0.017
	1.20757		-0.021
	1.20923		-0.025
	1.2109		-0.035
	1.21257		-0.038
	1.21423		-0.039
	1.2159		-0.042
	1.21757		-0.043
	1.21923		-0.043
	1.2209		-0.047
	1.22257		-0.052
	1.22423		-0.052
	1.2259		-0.054
	1.22757		-0.055
	1.22923		-0.051
	1.2309		-0.056
	1.23257		-0.058
	1.23423		-0.059
	1.2359		-0.061
	1.23757		-0.061
	1.23923		-0.057
	1.2409		-0.055
	1.24257		-0.055
	1.24423		-0.058
	1.2459		-0.052
	1.24757		-0.055
	1.24923		-0.055
	1.2509		-0.061
	1.25257		-0.062
	1.25423		-0.064
	1.2559		-0.063
	1.25757		-0.065
	1.25923		-0.069
	1.2609		-0.075
	1.26257		-0.075
	1.26423		-0.077
	1.2659		-0.08
	1.26757		-0.08
	1.26923		-0.08
	1.2709		-0.08
	1.27257		-0.078
	1.27423		-0.078
	1.2759		-0.078
	1.27757		-0.078
	1.27923		-0.075
	1.2809		-0.072
	1.28257		-0.069
	1.28423		-0.07
	1.2859		-0.072
	1.28757		-0.072
	1.28923		-0.069
	1.2909		-0.065
	1.29257		-0.06
	1.29423		-0.058
	1.2959		-0.052
	1.29757		-0.051
	1.29923		-0.048
	1.3009		-0.049
	1.30257		-0.045
	1.30423		-0.046
	1.3059		-0.046
	1.30757		-0.046
	1.30924		-0.042
	1.3109		-0.043
	1.31257		-0.041
	1.31423		-0.042
	1.3159		-0.041
	1.31757		-0.042
	1.31924		-0.045
	1.3209		-0.052
	1.32257		-0.055
	1.32424		-0.057
	1.3259		-0.057
	1.32757		-0.055
	1.32924		-0.055
	1.3309		-0.054
	1.33256		-0.055
	1.33423		-0.056
	1.33589		-0.056
	1.33756		-0.056
	1.33923		-0.056
	1.34089		-0.055
	1.34256		-0.052
	1.34423		-0.045
	1.34589		-0.038
	1.34756		-0.028
	1.34923		-0.025
	1.35089		-0.021
	1.35256		-0.018
	1.35423		-0.012
	1.35589		-0.008
	1.35756		-0.003
	1.35923		0
	1.36089		0
	1.36256		0
	1.36423		0
	1.36589		-0.004
	1.36756		-0.004
	1.36923		-0.006
	1.37089		-0.006
	1.37256		-0.016
	1.37423		-0.015
	1.37589		-0.023
	1.37756		-0.029
	1.37923		-0.033
	1.38089		-0.041
	1.38256		-0.047
	1.38423		-0.057
	1.38589		-0.063
	1.38756		-0.066
	1.38923		-0.069
	1.39089		-0.067
	1.39256		-0.072
	1.39423		-0.076
	1.39589		-0.081
	1.39756		-0.086
	1.39923		-0.088
	1.40089		-0.089
	1.40256		-0.088
	1.40423		-0.088
	1.40589		-0.089
	1.40756		-0.086
	1.40923		-0.084
	1.41089		-0.082
	1.41256		-0.079
	1.41423		-0.08
	1.41589		-0.074
	1.41756		-0.069
	1.41923		-0.064
	1.42089		-0.054
	1.42256		-0.045
	1.42423		-0.039
	1.42589		-0.027
	1.42756		-0.024
	1.42923		-0.021
	1.43089		-0.021
	1.43256		-0.023
	1.43423		-0.021
	1.43589		-0.021
	1.43756		-0.021
	1.43923		-0.024
	1.44089		-0.03
	1.44256		-0.033
	1.44423		-0.037
	1.44589		-0.041
	1.44756		-0.047
	1.44923		-0.051
	1.45089		-0.055
	1.45256		-0.066
	1.45423		-0.069
	1.45589		-0.074
	1.45756		-0.076
	1.45923		-0.079
	1.46089		-0.079
	1.46256		-0.083
	1.46423		-0.082
	1.46589		-0.085
	1.46756		-0.087
	1.46923		-0.09
	1.47089		-0.093
	1.47256		-0.094
	1.47423		-0.094
	1.47589		-0.094
	1.47756		-0.097
	1.47922		-0.095
	1.48089		-0.09
	1.48255		-0.088
	1.48422		-0.088
	1.48589		-0.088
	1.48755		-0.085
	1.48922		-0.084
	1.49089		-0.085
	1.49255		-0.089
	1.49422		-0.09
	1.49589		-0.092
	1.49755		-0.096
	1.49922		-0.096
	1.50089		-0.097
	1.50255		-0.098
	1.50422		-0.1
	1.50589		-0.106
	1.50755		-0.102
	1.50922		-0.107
	1.51089		-0.106
	1.51255		-0.106
	1.51422		-0.097
	1.51589		-0.086
	1.51755		-0.076
	1.51922		-0.076
	1.52089		-0.079
	1.52255		-0.082
	1.52422		-0.086
	1.52589		-0.091
	1.52755		-0.092
	1.52922		-0.092
	1.53089		-0.09
	1.53255		-0.091
	1.53422		-0.086
	1.53589		-0.08
	1.53755		-0.078
	1.53922		-0.072
	1.54089		-0.072
	1.54255		-0.068
	1.54422		-0.067
	1.54589		-0.063
	1.54755		-0.059
	1.54922		-0.054
	1.55089		-0.057
	1.55255		-0.057
	1.55422		-0.057
	1.55589		-0.06
	1.55755		-0.063
	1.55922		-0.063
	1.56089		-0.065
	1.56255		-0.068
	1.56422		-0.07
	1.56589		-0.076
	1.56755		-0.081
	1.56922		-0.082
	1.57089		-0.084
	1.57255		-0.083
	1.57422		-0.082
	1.57589		-0.084
	1.57755		-0.085
	1.57922		-0.086
	1.58089		-0.089
	1.58255		-0.093
	1.58422		-0.097
	1.58589		-0.105
	1.58755		-0.109
	1.58922		-0.111
	1.59089		-0.111
	1.59255		-0.109
	1.59422		-0.111
	1.59589		-0.109
	1.59755		-0.107
	1.59922		-0.105
	1.60089		-0.106
	1.60255		-0.102
	1.60422		-0.098
	1.60589		-0.096
	1.60755		-0.094
	1.60922		-0.09
	1.61089		-0.089
	1.61255		-0.077
	1.61422		-0.074
	1.61589		-0.072
	1.61755		-0.07
	1.61922		-0.065
	1.62089		-0.055
	1.62255		-0.051
	1.62421		-0.041
	1.62588		-0.038
	1.62754		-0.034
	1.62921		-0.024
	1.63088		-0.019
	1.63254		-0.018
	1.63421		-0.014
	1.63588		-0.008
	1.63754		-0.007
	1.63921		-0.007
	1.64088		-0.006
	1.64254		-0.007
	1.64421		-0.004
	1.64588		-0.007
	1.64754		-0.009
	1.64921		-0.011
	1.65088		-0.016
	1.65254		-0.019
	1.65421		-0.02
	1.65588		-0.02
	1.65754		-0.021
	1.65921		-0.022
	1.66088		-0.02
	1.66254		-0.019
	1.66421		-0.019
	1.66588		-0.017
	1.66754		-0.017
	1.66921		-0.017
	1.67088		-0.022
	1.67254		-0.025
	1.67421		-0.028
	1.67588		-0.029
	1.67754		-0.031
	1.67921		-0.032
	1.68088		-0.035
	1.68254		-0.035
	1.68421		-0.037
	1.68588		-0.04
	1.68754		-0.043
	1.68921		-0.047
	1.69088		-0.05
	1.69254		-0.048
	1.69421		-0.05
	1.69588		-0.051
	1.69755		-0.047
	1.69921		-0.047
	1.70088		-0.047
	1.70254		-0.05
	1.70421		-0.053
	1.70588		-0.054
	1.70754		-0.055
	1.70921		-0.055
	1.71088		-0.054
	1.71254		-0.052
	1.71421		-0.053
	1.71588		-0.057
	1.71754		-0.055
	1.71921		-0.051
	1.72088		-0.045
	1.72254		-0.043
	1.72421		-0.039
	1.72588		-0.036
	1.72754		-0.036
	1.72921		-0.034
	1.73088		-0.033
	1.73254		-0.033
	1.73421		-0.035
	1.73588		-0.036
	1.73754		-0.036
	1.73921		-0.041
	1.74088		-0.045
	1.74254		-0.048
	1.74421		-0.051
	1.74588		-0.055
	1.74754		-0.059
	1.74921		-0.062
	1.75088		-0.064
	1.75254		-0.069
	1.75421		-0.069
	1.75588		-0.067
	1.75754		-0.07
	1.75921		-0.07
	1.76088		-0.075
	1.76254		-0.077
	1.76421		-0.079
	1.76588		-0.08
	1.76754		-0.083
	1.76921		-0.083
	1.77087		-0.081
	1.77254		-0.084
	1.7742		-0.083
	1.77587		-0.079
	1.77754		-0.079
	1.7792		-0.077
	1.78087		-0.077
	1.78254		-0.075
	1.7842		-0.072
	1.78587		-0.07
	1.78754		-0.072
	1.7892		-0.071
	1.79087		-0.072
	1.79254		-0.072
	1.7942		-0.072
	1.79587		-0.071
	1.79754		-0.073
	1.7992		-0.072
	1.80087		-0.076
	1.80254		-0.075
	1.8042		-0.073
	1.80587		-0.078
	1.80754		-0.078
	1.8092		-0.08
	1.81087		-0.079
	1.81254		-0.082
	1.8142		-0.083
	1.81587		-0.087
	1.81754		-0.09
	1.8192		-0.095
	1.82087		-0.094
	1.82254		-0.098
	1.8242		-0.099
	1.82587		-0.098
	1.82754		-0.104
	1.8292		-0.102
	1.83087		-0.105
	1.83253		-0.104
	1.8342		-0.104
	1.83587		-0.106
	1.83754		-0.105
	1.8392		-0.105
	1.84087		-0.101
	1.84254		-0.098
	1.8442		-0.096
	1.84587		-0.088
	1.84754		-0.077
	1.8492		-0.071
	1.85087		-0.063
	1.85253		-0.058
	1.8542		-0.046
	1.85587		-0.041
	1.85753		-0.038
	1.8592		-0.035
	1.86087		-0.032
	1.86253		-0.034
	1.8642		-0.035
	1.86587		-0.037
	1.86753		-0.039
	1.8692		-0.045
	1.87087		-0.045
	1.87253		-0.048
	1.8742		-0.051
	1.87587		-0.052
	1.87753		-0.054
	1.8792		-0.053
	1.88087		-0.055
	1.88253		-0.058
	1.8842		-0.058
	1.88587		-0.06
	1.88753		-0.061
	1.8892		-0.062
	1.89087		-0.061
	1.89253		-0.063
	1.8942		-0.06
	1.89587		-0.06
	1.89753		-0.056
	1.8992		-0.057
	1.90087		-0.056
	1.90253		-0.053
	1.9042		-0.052
	1.90587		-0.049
	1.90753		-0.042
	1.9092		-0.04
	1.91087		-0.038
	1.91253		-0.035
	1.9142		-0.035
	1.91586		-0.034
	1.91753		-0.036
	1.91919		-0.039
	1.92086		-0.041
	1.92253		-0.044
	1.92419		-0.044
	1.92586		-0.05
	1.92753		-0.055
	1.92919		-0.06
	1.93086		-0.064
	1.93253		-0.067
	1.93419		-0.068
	1.93586		-0.066
	1.93753		-0.067
	1.93919		-0.067
	1.94086		-0.069
	1.94253		-0.069
	1.94419		-0.061
	1.94586		-0.062
	1.94753		-0.06
	1.94919		-0.06
	1.95086		-0.06
	1.95253		-0.06
	1.95419		-0.06
	1.95586		-0.065
	1.95753		-0.064
	1.95919		-0.069
	1.96086		-0.067
	1.96253		-0.067
	1.96425		-0.067
	1.96586		-0.065
	1.96753		-0.063
	1.96919		-0.064
	1.97086		-0.065
	1.97253		-0.065
	1.97419		-0.062
	1.97586		-0.063
	1.97753		-0.061
	1.97919		-0.067
	1.98086		-0.067
	1.98253		-0.07
	1.98419		-0.074
	1.98586		-0.078
	1.98753		-0.085
	1.98919		-0.092
	1.99086		-0.096
	1.99253		-0.101
	1.99419		-0.108
	1.99586		-0.113
	1.99753		-0.117
	1.99919		-0.123
	2.00086		-0.125
	2.00253		-0.13
	2.00419		-0.137
	2.00586		-0.138
	2.00753		-0.137
	2.00919		-0.138
	2.01086		-0.142
	2.01253		-0.145
	2.01419		-0.147
	2.01586		-0.15
	2.01753		-0.15
	2.01919		-0.15
	2.02086		-0.146
	2.02253		-0.146
	2.02419		-0.143
	2.02586		-0.137
	2.02753		-0.133
	2.02919		-0.127
	2.03086		-0.123
	2.03253		-0.116
	2.03419		-0.11
	2.03586		-0.104
	2.03753		-0.098
	2.03919		-0.095
	2.04086		-0.09
	2.04253		-0.089
	2.04419		-0.093
	2.04586		-0.093
	2.04753		-0.094
	2.04919		-0.095
	2.05086		-0.097
	2.05253		-0.1
	2.05419		-0.105
	2.05586		-0.105
	2.05753		-0.112
	2.05919		-0.113
	2.06085		-0.118
	2.06252		-0.123
	2.06418		-0.127
	2.06585		-0.13
	2.06752		-0.136
	2.06918		-0.137
	2.07085		-0.136
	2.07252		-0.14
	2.07418		-0.141
	2.07585		-0.145
	2.07752		-0.146
	2.07918		-0.145
	2.08085		-0.147
	2.08252		-0.148
	2.08418		-0.147
	2.08585		-0.149
	2.08752		-0.145
	2.08918		-0.142
	2.09085		-0.14
	2.09252		-0.138
	2.09418		-0.128
	2.09585		-0.123
	2.09752		-0.122
	2.09918		-0.122
	2.10085		-0.125
	2.10252		-0.124
	2.10418		-0.121
	2.10585		-0.12
	2.10752		-0.121
	2.10918		-0.119
	2.11085		-0.12
	2.11252		-0.119
	2.11418		-0.116
	2.11585		-0.117
	2.11752		-0.119
	2.11918		-0.116
	2.12085		-0.118
	2.12252		-0.118
	2.12418		-0.114
	2.12585		-0.109
	2.12752		-0.111
	2.12918		-0.109
	2.13085		-0.107
	2.13252		-0.104
	2.13418		-0.102
	2.13585		-0.103
	2.13752		-0.103
	2.13918		-0.099
	2.14085		-0.101
	2.14252		-0.104
	2.14418		-0.103
	2.14585		-0.103
	2.14752		-0.103
	2.14918		-0.102
	2.15085		-0.102
	2.15252		-0.105
	2.15418		-0.104
	2.15585		-0.099
	2.15752		-0.099
	2.15918		-0.099
	2.16085		-0.1
	2.16252		-0.102
	2.16418		-0.102
	2.16585		-0.104
	2.16752		-0.102
	2.16918		-0.1
	2.17085		-0.102
	2.17252		-0.102
	2.17418		-0.101
	2.17585		-0.102
	2.17752		-0.101
	2.17918		-0.1
	2.18085		-0.1
	2.18252		-0.101
	2.18418		-0.102
	2.18585		-0.101
	2.18752		-0.1
	2.18918		-0.097
	2.19085		-0.094
	2.19252		-0.091
	2.19418		-0.095
	2.19585		-0.09
	2.19752		-0.089
	2.19918		-0.089
	2.20085		-0.086
	2.20252		-0.084
	2.20418		-0.083
	2.20585		-0.082
	2.20751		-0.081
	2.20917		-0.081
	2.21084		-0.079
	2.21251		-0.076
	2.21417		-0.077
	2.21584		-0.07
	2.21751		-0.066
	2.21917		-0.064
	2.22084		-0.064
	2.22251		-0.064
	2.22417		-0.065
	2.22584		-0.068
	2.22751		-0.074
	2.22917		-0.077
	2.23084		-0.079
	2.23251		-0.082
	2.23417		-0.086
	2.23584		-0.089
	2.23751		-0.091
	2.23917		-0.094
	2.24084		-0.099
	2.24251		-0.101
	2.24417		-0.105
	2.24584		-0.107
	2.24751		-0.114
	2.24917		-0.114
	2.25084		-0.115
	2.25251		-0.113
	2.25417		-0.109
	2.25584		-0.106
	2.25751		-0.106
	2.25917		-0.103
	2.26084		-0.104
	2.26251		-0.107
	2.26417		-0.105
	2.26584		-0.105
	2.26751		-0.101
	2.26917		-0.099
	2.27084		-0.096
	2.27251		-0.093
	2.27417		-0.091
	2.27584		-0.088
	2.27751		-0.088
	2.27917		-0.085
	2.28084		-0.086
	2.28251		-0.086
	2.28417		-0.088
	2.28584		-0.088
	2.28751		-0.091
	2.28917		-0.094
	2.29084		-0.097
	2.29251		-0.099
	2.29417		-0.102
	2.29584		-0.103
	2.29751		-0.104
	2.29917		-0.105
	2.30084		-0.112
	2.30251		-0.116
	2.30417		-0.116
	2.30587		-0.117
	2.30751		-0.115
	2.30917		-0.11
	2.31084		-0.11
	2.31251		-0.109
	2.31417		-0.109
	2.31584		-0.107
	2.31751		-0.108
	2.31917		-0.11
	2.32084		-0.109
[truncated: 47,222 more rows]

## Sheet: Figure 1f
Figure 1f

## Sheet: Figure 1h
Figure 1h
	IGH505		AP33		AR3B		AR3C		AT1209		AT1211		HC84.26		CBH-4B		CBH-4D		CBH-4G
E2	1	1	54.28	17.23	111.4	89.25	1	1	46.02	12.18	178.6	156.9	92.25	77.27	21.49	20.92	16.94	26.18	5.55	5.097
E2E1-I53-50A	459	390.5	129.9	140.4	22.96	26.85	1	1	4.253	1.055	32.64	20.54	12.69	12.89	1	1	3.232	1	1	1
E2E1-NP	422.9	453	281.5	264.9	536.8	379.2	1	1	5.132	3.52	47.81	43.14	363.1	318.1	1	1	1	1	1	1

## Sheet: Figure 2b
Figure 2b		E2	E2E1	E2E1-np	E2	E2E1	E2E1-np
		1.84779	3.94125	4.05768	2.49038	5.69604	5.83225
		1.94602	3.8233	4.11377	3.58395	5.23403	5.63531
		1.80027	2.6117	4.62356	3.18747	4.7648	5.23533
		2.37449	3.56687	4.64989	2.74189	3.96868	5.10167
		1.78065	4.14629	4.01889	5.19966	5.07699	5.42013
		1.61496	4.29962	4.01889	3.11723	5.93333	5.58827
			week 4			week 6
		Endpoint titers. Log10 values

## Sheet: Figure 2c
Figure 2c		E2 wk4	E2E1	E2E1-NP	E2	E2E1	E2E1-NP
		3.46125	4.19024	4.39221	3	5.04091	5.46803
		3.50577	3.8593	4.26616	3.46777	6.07863	5.94822
		3.52388	3.5266	4.03564	3	5.25578	5.37776
		3	3.53858	4.78402	3	4.70078	4.88918
		3.35784	3.66059	4.07793	4.98303	4.95065	6.0077
		3.29285	4.49463	4.24114	3.00223	5.97788	5.57383
			week 4			week 6
		Endpoint titers. Log10 values

## Sheet: Figure 2d
Figure 2d		E2	E2E1	E2E1-NP	E2	E2E1	E2E1-NP
		1.69897	2.04571	3.69511	1.69897	3.46461	3.79131
		1.69897	2.21747	3.42222	2.38445	2.7734	4.12831
		1.69897	1.69897	3.77432	2.42945	2.62646	4.13831
		1.69897	1.69897	3.58452	1.69897	3.02703	3.79259
		1.69897	1.69897	3.36007	3.00972	2.63046	4.00972
		1.69897	2.78985	3.45045	2.38626	3.4354	3.93683
			week 4			week 6

## Sheet: Figure 2e
Figure 2e			E2	E2E1	E2E1-NP
		UA169	20
		UA170	29
		UA171	20
		UA172	20
		UA173	1612
		UA174	20
		UA175		111.625
		UA176		343.45
		UA177		72.165
		UA178		24.825
		UA179		102.345
		UA180		402.15
		UA181			450.05
		UA182			464.15
		UA183			89.145
		UA184			1726.45
		UA185			3245
		UA186			242.65

## Sheet: Figure 2f
		Rabbit ID	Neutralization	E2	HVR1	E2E1-foldon
		UA169	20	3	1.69897	2.49038
		UA170	29	3.46777	2.38445	3.58395
		UA171	20	3	2.42945	3.18747
		UA172	20	3	1.69897	2.74189
		UA173	1612	4.98303	3.00972	5.19966
		UA174	20	3.00223	2.38626	3.11723
		UA175	111.625	5.04091	3.46461	5.69604
		UA176	343.45	6.07863	2.7734	5.23403
		UA177	72.165	5.25578	2.62646	4.7648
		UA178	24.825	4.70078	3.02703	3.96868
		UA179	102.345	4.95065	2.63046	5.07699
		UA180	402.15	5.97788	3.4354	5.93333
		UA181	450.05	5.46803	3.79131	5.83225
		UA182	464.15	5.94822	4.12831	5.63531
		UA183	89.145	5.37776	4.13831	5.23533
		UA184	1726.45	4.88918	3.79259	5.10167
		UA185	3245	6.0077	4.00972	5.42013
		UA186	242.65	5.57383	3.93683	5.58827
					log10 endpoint titers

## Sheet: Figure 2g
Figure 2g		E2	E2E1	E2E1-NP
		20	33.1	61
		20.3	20	61.6
		20	20	23.7
		21.9	20	22.1
		35	22.5	30.4
		21.5	40.5	37.7
		Geomean of non-matched viruses (6 viruses). Individual ID50 values in Table S1

## Sheet: Figure 2h
		E2	E2E1	E2E1-NP
	UA169	0
	UA170	0
	UA171	0
	UA172	0
	UA173	3
	UA174	0
	UA175		2
	UA176		1
	UA177		1
	UA178		0
	UA179		2
	UA180		4
	UA181			6
	UA182			4
	UA183			1
	UA184			1
	UA185			2
	UA186			2

[truncated: 26 more sheets: Figure 3d, Figure 3e, Figure 3f, Figure 3g, Figure 3h, Figure 3i, Figure 3j, Figure 4b, Figure 4d, Figure 4e, Figure 5b, Figure 5c, Figure 5d, Figure 5e, Figure 5f, Figure 5g, Figure S1d, Figure S1f, FigureS4a, FigureS4b …]
